# Supplementary material for: Deubiquitylase OTUD6B stabilizes the mutated pVHL and suppresses cell migration in clear cell renal cell carcinoma
Source: Cell Death Dis. 2022 Feb 2;13(2):97. doi: 10.1038/s41419-021-04135-3 (PMC8810859; doi:10.1038/s41419-021-04135-3)
Supplement: Supplementary file 2 — Supplementary Table 1 [file 41419_2021_4135_MOESM2_ESM.xlsx]

## Sheet: Supplementary Table 1
Supplementary Table 1. primary antibodies
Name	Cat#	Company	Dilution rate
OTUD6B	NBP1-85652	Novas	1:1000 for WB
pVHL	sc-135657	Santa Cruz	1:500 for WB
β-actin	sc-1616	Santa Cruz	1:2000 for WB
E-Cadherin	20874-I-AP	Proteintech	1:1000 for WB
Slug	9585	CST	1:1000 for WB
HIF-2α	NB100-122	Novas	1:1000 for WB
Cyclin D1	55506T	CST	1:1000 for WB
Cyclin E	sc-247	Santa Cruz	1:500 for WB
Myc	M192-3	MBL	1:4000 for WB
Flag	M185-3L	MBL	1:4000 for WB
HA	561	MBL	1:4000 for WB
