# Supplementary material for: Deubiquitylase OTUD6B stabilizes the mutated pVHL and suppresses cell migration in clear cell renal cell carcinoma
Source: Cell Death Dis. 2022 Feb 2;13(2):97. doi: 10.1038/s41419-021-04135-3 (PMC8810859; doi:10.1038/s41419-021-04135-3)
Supplement: Supplementary file 3 — Supplementary Table 2 [file 41419_2021_4135_MOESM3_ESM.xlsx]

## Sheet: Supplementary Table 2
Supplementary Table 2. Primers for PCR analysis.
Gene name	Forward Primer 5’-3’	Reverse Primer 5’-3’
OTUD6B isoform1	ATGGAGCCCCGGGTGAGGG	TTAGCTGCAATTTTCAGTAAC
OTUD6B isoform2	ATGATATCTAAGGAAAAGA	TTAGCTGCAATTTTCAGTAAC
